# Supplementary material for: A new species of Rangabradya (Copepoda, Harpacticoida, Ectinosomatidae) from a cave in Satun Province, southern Thailand
Source: Zookeys. 2021 Jan 4;1009:45–66. doi: 10.3897/zookeys.1009.54554 (PMC7801367; doi:10.3897/zookeys.1009.54554)
Supplement: XML Treatment for Siamorangabradya [file zookeys.1009.54554-treatment1.xml]

<!DOCTYPE tp:taxon-treatment
  PUBLIC "-//TaxonX//DTD Taxonomic Treatment Publishing DTD v0 20100105//EN" "tax-treatment-NSO.dtd">
<tp:taxon-treatment xmlns:tp="http://www.plazi.org/taxpub"><tp:treatment-meta><kwd-group><label>Taxon classification</label><kwd><named-content xmlns:xlink="http://www.w3.org/1999/xlink" content-type="kingdom">Animalia</named-content></kwd><kwd><named-content xmlns:xlink="http://www.w3.org/1999/xlink" content-type="order">Ectinosomatidae</named-content></kwd><kwd><named-content xmlns:xlink="http://www.w3.org/1999/xlink" content-type="family">Ectinosomatidae</named-content></kwd></kwd-group><mixed-citation publication-type="journal"><person-group><name><surname>Boonyanusith</surname><given-names>Chaichat</given-names></name><name><surname>Athibai</surname><given-names>Sujeephon</given-names></name></person-group><article-title>A new species of <italic><tp:taxon-name><tp:taxon-name-part taxon-name-part-type="genus" reg="Rangabradya">Rangabradya</tp:taxon-name-part></tp:taxon-name></italic> (<tp:taxon-name><tp:taxon-name-part taxon-name-part-type="subclass">Copepoda</tp:taxon-name-part></tp:taxon-name>, <tp:taxon-name><tp:taxon-name-part taxon-name-part-type="order">Harpacticoida</tp:taxon-name-part></tp:taxon-name>, <tp:taxon-name><tp:taxon-name-part taxon-name-part-type="family">Ectinosomatidae</tp:taxon-name-part></tp:taxon-name>) from a cave in Satun Province, southern Thailand</article-title><source>Zookeys</source><day>04</day><month>1</month><year>2021</year><volume>1009</volume><fpage>45</fpage><lpage>66</lpage><pub-id pub-id-type="doi">10.3897/zookeys.1009.54554</pub-id></mixed-citation></tp:treatment-meta><tp:nomenclature><label>Subgenus</label><tp:taxon-name><object-id xmlns:xlink="http://www.w3.org/1999/xlink" content-type="arpha" xlink:type="simple">B7C8A964-F280-50AE-9D12-19175ABE530A</object-id>
            <tp:taxon-name-part taxon-name-part-type="genus" reg="Siamorangabradya">Siamorangabradya</tp:taxon-name-part>
            <object-id xmlns:xlink="http://www.w3.org/1999/xlink" content-type="zoobank" xlink:type="simple">http://zoobank.org/33D0FA48-E799-409E-84B0-F546BED6BC2A</object-id>
          </tp:taxon-name><tp:taxon-status xmlns:xlink="http://www.w3.org/1999/xlink" xlink:type="simple">subgen. nov.</tp:taxon-status></tp:nomenclature><tp:treatment-sec sec-type="diagnosis" id="SECID0EJJAC"><title>Diagnosis.</title><p><tp:taxon-name><tp:taxon-name-part taxon-name-part-type="family">Ectinosomatidae</tp:taxon-name-part></tp:taxon-name>, with fusiform habitus. Urosomite with spinule ornamentation. Antennule six-segmented in both male and female; third segment longest. Distal segment of antennary <abbrev xmlns:xlink="http://www.w3.org/1999/xlink" xlink:title="exopod" id="ABBRID0EUJAC" xlink:type="simple">Exp</abbrev> elongate, with two apical setae; longest seta normally developed; shortest one as long as segment bearing it. Mandible with additional spine at dorsal site of pars incisiva. Coxa of maxillule free. Maxilla straight, with three setae on distal endite of syncoxa and allobasis with two medial setae. Maxilliped three-segmented, with four setae on <abbrev xmlns:xlink="http://www.w3.org/1999/xlink" xlink:title="endopod" id="ABBRID0EYJAC" xlink:type="simple">Endp</abbrev>. Armature formula of <abbrev xmlns:xlink="http://www.w3.org/1999/xlink" xlink:title="proximal (middle, distal) segment of exopod 3" id="ABBRID0E3JAC" xlink:type="simple">Exp-3</abbrev>, from <abbrev xmlns:xlink="http://www.w3.org/1999/xlink" xlink:title="swimming legs 1" id="ABBRID0EAKAC" xlink:type="simple">P1</abbrev>–<abbrev xmlns:xlink="http://www.w3.org/1999/xlink" xlink:title="swimming legs 4" id="ABBRID0EEKAC" xlink:type="simple">P4</abbrev>: 5.6.6.6. Female <abbrev xmlns:xlink="http://www.w3.org/1999/xlink" xlink:title="swimming legs 5" id="ABBRID0EIKAC" xlink:type="simple">P5</abbrev><abbrev xmlns:xlink="http://www.w3.org/1999/xlink" xlink:title="exopod" id="ABBRID0EMKAC" xlink:type="simple">Exp</abbrev> partly fused with baseoendopod, with three marginal setae; endopodal lobe of baseoendopod with two apical elements. Female <abbrev xmlns:xlink="http://www.w3.org/1999/xlink" xlink:title="swimming legs 6" id="ABBRID0EQKAC" xlink:type="simple">P6</abbrev> reduced to small protuberance with one apical seta on peduncle. Male <abbrev xmlns:xlink="http://www.w3.org/1999/xlink" xlink:title="swimming legs 5" id="ABBRID0EUKAC" xlink:type="simple">P5</abbrev><abbrev xmlns:xlink="http://www.w3.org/1999/xlink" xlink:title="exopod" id="ABBRID0EYKAC" xlink:type="simple">Exp</abbrev> completely fused to baseoendopod, with two apical setae on endopodal lobe. Male <abbrev xmlns:xlink="http://www.w3.org/1999/xlink" xlink:title="swimming legs 6" id="ABBRID0E3KAC" xlink:type="simple">P6</abbrev> reduced to simple plate and unarmed.</p></tp:treatment-sec><tp:treatment-sec sec-type="type species" id="SECID0EALAC"><title>Type species.</title><p><tp:taxon-name><tp:taxon-name-part taxon-name-part-type="genus" reg="Rangabradya">Rangabradya</tp:taxon-name-part> (<tp:taxon-name-part taxon-name-part-type="subgenus" reg="Siamorangabradya">Siamorangabradya</tp:taxon-name-part>) <tp:taxon-name-part taxon-name-part-type="species" reg="wongkamhaengae">wongkamhaengae</tp:taxon-name-part></tp:taxon-name> subgen. et sp. nov.</p></tp:treatment-sec><tp:treatment-sec sec-type="etymology" id="SECID0EULAC"><title>Etymology.</title><p>The subgenus is named after Siam, Thailand’s former name, prefixed to the existing generic name <italic><tp:taxon-name><tp:taxon-name-part taxon-name-part-type="genus" reg="Rangabradya">Rangabradya</tp:taxon-name-part></tp:taxon-name></italic>. The name is a feminine noun in the nominative singular.</p></tp:treatment-sec></tp:taxon-treatment>
