# Supplementary material for: A new species of Rangabradya (Copepoda, Harpacticoida, Ectinosomatidae) from a cave in Satun Province, southern Thailand
Source: Zookeys. 2021 Jan 4;1009:45–66. doi: 10.3897/zookeys.1009.54554 (PMC7801367; doi:10.3897/zookeys.1009.54554)
Supplement: XML Treatment for Rangabradya (Siamorangabradya) wongkamhaengae [file zookeys.1009.54554-treatment2.xml]

<!DOCTYPE tp:taxon-treatment
  PUBLIC "-//TaxonX//DTD Taxonomic Treatment Publishing DTD v0 20100105//EN" "tax-treatment-NSO.dtd">
<tp:taxon-treatment xmlns:tp="http://www.plazi.org/taxpub"><tp:treatment-meta><kwd-group><label>Taxon classification</label><kwd><named-content xmlns:xlink="http://www.w3.org/1999/xlink" content-type="kingdom">Animalia</named-content></kwd><kwd><named-content xmlns:xlink="http://www.w3.org/1999/xlink" content-type="order">Ectinosomatidae</named-content></kwd><kwd><named-content xmlns:xlink="http://www.w3.org/1999/xlink" content-type="family">Ectinosomatidae</named-content></kwd></kwd-group><mixed-citation publication-type="journal"><person-group><name><surname>Boonyanusith</surname><given-names>Chaichat</given-names></name><name><surname>Athibai</surname><given-names>Sujeephon</given-names></name></person-group><article-title>A new species of <italic><tp:taxon-name><tp:taxon-name-part taxon-name-part-type="genus" reg="Rangabradya">Rangabradya</tp:taxon-name-part></tp:taxon-name></italic> (<tp:taxon-name><tp:taxon-name-part taxon-name-part-type="subclass">Copepoda</tp:taxon-name-part></tp:taxon-name>, <tp:taxon-name><tp:taxon-name-part taxon-name-part-type="order">Harpacticoida</tp:taxon-name-part></tp:taxon-name>, <tp:taxon-name><tp:taxon-name-part taxon-name-part-type="family">Ectinosomatidae</tp:taxon-name-part></tp:taxon-name>) from a cave in Satun Province, southern Thailand</article-title><source>Zookeys</source><day>04</day><month>1</month><year>2021</year><volume>1009</volume><fpage>45</fpage><lpage>66</lpage><pub-id pub-id-type="doi">10.3897/zookeys.1009.54554</pub-id></mixed-citation></tp:treatment-meta><tp:nomenclature><tp:taxon-name><object-id xmlns:xlink="http://www.w3.org/1999/xlink" content-type="arpha" xlink:type="simple">3DCD9522-D643-59B8-B177-F418789876B3</object-id>
            <tp:taxon-name-part taxon-name-part-type="genus" reg="Rangabradya">Rangabradya</tp:taxon-name-part> (<tp:taxon-name-part taxon-name-part-type="subgenus" reg="Siamorangabradya">Siamorangabradya</tp:taxon-name-part>) <tp:taxon-name-part taxon-name-part-type="species" reg="wongkamhaengae">wongkamhaengae</tp:taxon-name-part><object-id xmlns:xlink="http://www.w3.org/1999/xlink" content-type="zoobank" xlink:type="simple">http://zoobank.org/17517BF1-EA91-46A4-98C5-66F8144065DF</object-id></tp:taxon-name><tp:taxon-status xmlns:xlink="http://www.w3.org/1999/xlink" xlink:type="simple">sp. nov.</tp:taxon-status><xref ref-type="fig" rid="F2">Figures 2</xref><xref ref-type="fig" rid="F3">, 3</xref><xref ref-type="fig" rid="F4">, 4</xref><xref ref-type="fig" rid="F5">, 5</xref><xref ref-type="fig" rid="F6">, 6</xref><xref ref-type="fig" rid="F7">, 7A</xref><xref ref-type="fig" rid="F9">, 9 (female); 7B, 8, 10 (male)</xref></tp:nomenclature><tp:treatment-sec sec-type="material" id="SECID0EIOAC"><title>Material examined.</title><p><bold><italic>Holotype</italic></bold>: Thailand • 1 ♀ (adult), 485 μm long; Satun Province, Khay Cave; <named-content xmlns:xlink="http://www.w3.org/1999/xlink" content-type="dwc:verbatimCoordinates" xlink:type="simple"><named-content content-type="geo-json" specific-use="{&#34;type&#34;:&#34;Point&#34;,&#34;coordinates&#34;:[99.778889,6.894444]}" id="NCID0EWOAC" xlink:type="simple">6°53'40"N, 99°46'44"E</named-content></named-content>, 17 m a.s.l.; 17 Dec. 2014; C. Boonyanusith leg.; hand net; completely dissected and mounted on a slide in glycerol and sealed with nail polish; PSUZC-PK2005-01. <bold><italic>Allotype</italic></bold>: Thailand • 1 ♂ (adult), 428 μm long, collection data as for holotype; PSUZC-PK2005-02. <bold><italic>Paratypes</italic></bold>: Thailand • 1 ♀ (adult) and 1 ♂ (adult); same data as for holotype; PSUZC-PK2005-03 and PSUZC-PK2005-04, respectively.</p></tp:treatment-sec><tp:treatment-sec sec-type="material" id="SECID0EBPAC"><title>Additional material.</title><p>Thailand • 3 ♂♂ (adult), 1 ♀ (adult), 3 copepodids; same data as for holotype; preserved in 70% ethanol; retained in collection of the first author (CB).</p></tp:treatment-sec><tp:treatment-sec sec-type="type locality" id="SECID0EGPAC"><title>Type locality.</title><p>Khay Cave in La-Ngu District, Satun Province, Thailand. The cave’s geography and morphology have previously been described in <xref ref-type="bibr" rid="B2">Boonyanusith et al. (2020)</xref> (Fig. <xref ref-type="fig" rid="F1">1</xref>).</p><fig id="F1" position="float" orientation="portrait"><object-id xmlns:xlink="http://www.w3.org/1999/xlink" content-type="doi" xlink:type="simple">10.3897/zookeys.1009.54554.figure1</object-id><object-id xmlns:xlink="http://www.w3.org/1999/xlink" content-type="arpha" xlink:type="simple">D216E277-162C-5CEB-B7AC-A8327E83726E</object-id><label>Figure 1.</label><caption><p>Geographical location and details of a sampling site <bold>A</bold> distribution of the representatives of the genus <italic><tp:taxon-name><tp:taxon-name-part taxon-name-part-type="genus" reg="Rangabradya">Rangabradya</tp:taxon-name-part></tp:taxon-name></italic> (black squares) <bold>B</bold> location of the Khay Cave in Satun Province, Thailand (star) <bold>C</bold> sampling point in the cave.</p></caption><graphic xmlns:xlink="http://www.w3.org/1999/xlink" xlink:href="zookeys-1009-045-g001.jpg" position="float" orientation="portrait" xlink:type="simple" id="oo_493908.jpg"><uri content-type="original_file" xlink:type="simple">https://binary.pensoft.net/fig/493908</uri></graphic></fig></tp:treatment-sec><tp:treatment-sec sec-type="description" id="SECID0EPAAE"><title>Description of female.</title><p>Total body length, excluding caudal setae, 485–489 µm (mean = 487; <italic>N</italic> = 3). Preserved specimens colourless. Habitus fusiform, gradually tapering posteriorly, with maximum width at posterior margin of cephalothorax (Figs <xref ref-type="fig" rid="F2">2A</xref>, <xref ref-type="fig" rid="F9">9A</xref>). Rostrum (Fig. <xref ref-type="fig" rid="F2">2B</xref>) well developed, broadly rounded, completely fused with cephalothorax, with two lateral sensilla near base. Prosome ca 1.6× as long as urosome (including caudal rami), comprising cephalothorax and three free pedigerous somites. Cephalothorax ca 1.1× as long as wide and ca 0.5× as long as length of prosome; posterior margin smooth. Distribution of sensilla and cuticular pores as illustrated (Figs <xref ref-type="fig" rid="F2">2A</xref>, <xref ref-type="fig" rid="F9">9B</xref>). All free pedigerous somites dorsally with a pair of pores on anterior margin; finely spinulated hyaline frill incised on posterior margin.</p><fig id="F2" position="float" orientation="portrait"><object-id xmlns:xlink="http://www.w3.org/1999/xlink" content-type="doi" xlink:type="simple">10.3897/zookeys.1009.54554.figure2</object-id><object-id xmlns:xlink="http://www.w3.org/1999/xlink" content-type="arpha" xlink:type="simple">998E942C-8EB7-54CC-9C9E-A94B0AE5C15D</object-id><label>Figure 2.</label><caption><p><tp:taxon-name><tp:taxon-name-part taxon-name-part-type="genus" reg="Rangabradya">Rangabradya</tp:taxon-name-part> (<tp:taxon-name-part taxon-name-part-type="subgenus" reg="Siamorangabradya">Siamorangabradya</tp:taxon-name-part>) <tp:taxon-name-part taxon-name-part-type="species" reg="wongkamhaengae">wongkamhaengae</tp:taxon-name-part></tp:taxon-name> subgen. et sp. nov. female <bold>A</bold> habitus, dorsal view <bold>B</bold> rostrum, frontal view <bold>C</bold> labrum, lateral view <bold>D</bold> labrum, ventral view. Scale bars: 100 μm (<bold>A</bold>); 50 μm (<bold>B−D</bold>).</p></caption><graphic xmlns:xlink="http://www.w3.org/1999/xlink" xlink:href="zookeys-1009-045-g002.jpg" position="float" orientation="portrait" xlink:type="simple" id="oo_493909.jpg"><uri content-type="original_file" xlink:type="simple">https://binary.pensoft.net/fig/493909</uri></graphic></fig><p>Urosome comprising fifth pedigerous somite, genital double-somite, and three free abdominal somites (Fig. <xref ref-type="fig" rid="F2">2A</xref>). Posterior margin of all urosomites with finely spinulated hyaline frill, except anal somite; hyaline frill on genital double-somite and subsequent somite uniform in width dorsally and laterally, and central part wider than outer parts ventrally (Fig. <xref ref-type="fig" rid="F3">3A, B</xref>). Ornamentation as illustrated (Figs <xref ref-type="fig" rid="F2">2A</xref>, <xref ref-type="fig" rid="F3">3A, B</xref>). Fifth pedigerous somite wider than long, dorsally with pair of cuticular pores near anterior margin plus continuous row of minute spinules and four sensilla along posterior margin (Fig. <xref ref-type="fig" rid="F2">2A</xref>). Two rows of spinules lateroventrally, positioned next to implantation of <abbrev xmlns:xlink="http://www.w3.org/1999/xlink" xlink:title="swimming legs 5" id="ABBRID0EIDAE" xlink:type="simple">P5</abbrev>, with one pore close to tip of proximal row (Figs <xref ref-type="fig" rid="F7">7A</xref>, <xref ref-type="fig" rid="F9">9G</xref>). Genital double-somite slightly wider than long, with three pores dorsally, arranged in triangle. Two sensilla near posterior margin and three rows of minute spinules dorsally on anterior half of double-somite; distal row with short gap medially (Fig. <xref ref-type="fig" rid="F3">3B</xref>). Ventrally a pore on either side of copulatory pore and two transverse rows of minute spinules along medial margin. Antero-laterally with three additional rows of relatively strong spinules, continuing into rows of spinules dorsally. Genital field (Fig. <xref ref-type="fig" rid="F3">3B</xref>) with small copulatory pore medially, at 1/3 of the double-somite length. Short seta representing <abbrev xmlns:xlink="http://www.w3.org/1999/xlink" xlink:title="swimming legs 6" id="ABBRID0E3DAE" xlink:type="simple">P6</abbrev> on peduncle. Second and third abdominal somites, with one single pore mid-dorsally, near anterior margin plus pair of sensilla dorsally, near posterior margin and row of minute spinules, next to cuticular pore. Ventrally pair of cuticular pores present in second abdominal segment, but absent in the subsequent one, with lateral and lateroventral row of spinules anteriorly. Additional row of spinules ventrally, near posterior margin. Third abdominal somite with cuticular bell-shaped flap dorsally, representing pseudoperculum. Anal somite with cleft medially, with two pairs of cuticular pores dorsally.</p><fig id="F3" position="float" orientation="portrait"><object-id xmlns:xlink="http://www.w3.org/1999/xlink" content-type="doi" xlink:type="simple">10.3897/zookeys.1009.54554.figure3</object-id><object-id xmlns:xlink="http://www.w3.org/1999/xlink" content-type="arpha" xlink:type="simple">9B25CA68-7304-5020-AA48-998D0137C9CE</object-id><label>Figure 3.</label><caption><p><tp:taxon-name><tp:taxon-name-part taxon-name-part-type="genus" reg="Rangabradya">Rangabradya</tp:taxon-name-part> (<tp:taxon-name-part taxon-name-part-type="subgenus" reg="Siamorangabradya">Siamorangabradya</tp:taxon-name-part>) <tp:taxon-name-part taxon-name-part-type="species" reg="wongkamhaengae">wongkamhaengae</tp:taxon-name-part></tp:taxon-name> subgen. et sp. nov. female <bold>A</bold> urosome, dorsal view <bold>B</bold> urosome, ventral view <bold>C</bold> caudal ramus, ventral view. Scale bars: 50 μm. Roman numerals correspond to setal number.</p></caption><graphic xmlns:xlink="http://www.w3.org/1999/xlink" xlink:href="zookeys-1009-045-g003.jpg" position="float" orientation="portrait" xlink:type="simple" id="oo_493910.jpg"><uri content-type="original_file" xlink:type="simple">https://binary.pensoft.net/fig/493910</uri></graphic></fig><p>Caudal rami (Figs <xref ref-type="fig" rid="F2">2A</xref>, <xref ref-type="fig" rid="F3">3A, C</xref>) slightly divergent, as long as anal somite, ca 1.3× as long as wide, with transparent triangular lappets dorsally and ventrally, reaching beyond fracture plane of inner apical seta (V); each ramus armed with seven setae. Lateral accessory seta (I) minute (Figs <xref ref-type="fig" rid="F3">3A</xref>, <xref ref-type="fig" rid="F10">10D</xref>). Lateral seta (II) and outermost apical seta (III) subequal in length. Outer apical seta (IV) and inner apical seta (V) well developed, with fracture plane; seta V longest, ca 1.3× as long as seta IV. Innermost apical seta (VI) ornamented with spinules on inner margin, ca 1.5× as long as seta II. Dorsal seta (VII) biarticulate, inserted at ½ length of ramus on medial margin, ca 1.5× as long as seta II.</p><p>Antennule (Figs <xref ref-type="fig" rid="F4">4A</xref>, <xref ref-type="fig" rid="F9">9C</xref>) short, six-segmented. Third segment longest, with robust and curved aesthetasc, reaching well beyond tip of antennule. Ultimate segment incompletely separated from preceding one, with remnant of ancestral articulation and aesthetasc on tip of segment. Both aesthetascs combined as acrothec (common base of seta and aestetasc). Armature formula: 1-[1], 2-[8], 3-[5 + 1 pinnate + (1 + <abbrev xmlns:xlink="http://www.w3.org/1999/xlink" xlink:title="aesthetasc" id="ABBRID0E4FAE" xlink:type="simple">ae</abbrev>)], 4-[2], 5-[2], 6-[5 + (1 + <abbrev xmlns:xlink="http://www.w3.org/1999/xlink" xlink:title="aesthetasc" id="ABBRID0EBGAE" xlink:type="simple">ae</abbrev>)].</p><fig id="F4" position="float" orientation="portrait"><object-id xmlns:xlink="http://www.w3.org/1999/xlink" content-type="doi" xlink:type="simple">10.3897/zookeys.1009.54554.figure4</object-id><object-id xmlns:xlink="http://www.w3.org/1999/xlink" content-type="arpha" xlink:type="simple">159A9C89-6425-5234-8911-4E722F947F57</object-id><label>Figure 4.</label><caption><p><tp:taxon-name><tp:taxon-name-part taxon-name-part-type="genus" reg="Rangabradya">Rangabradya</tp:taxon-name-part> (<tp:taxon-name-part taxon-name-part-type="subgenus" reg="Siamorangabradya">Siamorangabradya</tp:taxon-name-part>) <tp:taxon-name-part taxon-name-part-type="species" reg="wongkamhaengae">wongkamhaengae</tp:taxon-name-part></tp:taxon-name> subgen. et sp. nov. female <bold>A</bold> antennule <bold>B</bold> antenna <bold>C</bold> praecoxa of mandible <bold>D</bold> mandibular pulp. Scale bars: 50 μm.</p></caption><graphic xmlns:xlink="http://www.w3.org/1999/xlink" xlink:href="zookeys-1009-045-g004.jpg" position="float" orientation="portrait" xlink:type="simple" id="oo_493911.jpg"><uri content-type="original_file" xlink:type="simple">https://binary.pensoft.net/fig/493911</uri></graphic></fig><p>Antenna (Figs <xref ref-type="fig" rid="F4">4B</xref>, <xref ref-type="fig" rid="F9">9D, E</xref>) biramous. Coxa short, without ornamentation. Basis with transverse row of long spinules at ½ length of medial margin and set of long setules on distal medial corner. <abbrev xmlns:xlink="http://www.w3.org/1999/xlink" xlink:title="exopod" id="ABBRID0ESHAE" xlink:type="simple">Exp</abbrev> three-segmented. <abbrev xmlns:xlink="http://www.w3.org/1999/xlink" xlink:title="proximal (middle, distal) segment of exopod 1" id="ABBRID0EWHAE" xlink:type="simple">Exp-1</abbrev> bare, <abbrev xmlns:xlink="http://www.w3.org/1999/xlink" xlink:title="proximal (middle, distal) segment of exopod 2" id="ABBRID0E1HAE" xlink:type="simple">Exp-2</abbrev> ca 0.5× as long as <abbrev xmlns:xlink="http://www.w3.org/1999/xlink" xlink:title="proximal (middle, distal) segment of exopod 1" id="ABBRID0E5HAE" xlink:type="simple">Exp-1</abbrev>, with seta subapically. <abbrev xmlns:xlink="http://www.w3.org/1999/xlink" xlink:title="proximal (middle, distal) segment of exopod 3" id="ABBRID0ECIAE" xlink:type="simple">Exp-3</abbrev> elongate, as long as <abbrev xmlns:xlink="http://www.w3.org/1999/xlink" xlink:title="endopod" id="ABBRID0EGIAE" xlink:type="simple">Endp</abbrev>-2, ca ⅗ of length of <abbrev xmlns:xlink="http://www.w3.org/1999/xlink" xlink:title="exopod" id="ABBRID0EKIAE" xlink:type="simple">Exp</abbrev>, with two apical setae; shorter one as long as segment bearing it, longer one ca 2.2× as long as shorter one and ca 2× as long as segment bearing it. Row of long setules subapically. <abbrev xmlns:xlink="http://www.w3.org/1999/xlink" xlink:title="endopod" id="ABBRID0EOIAE" xlink:type="simple">Endp</abbrev> two-segmented. <abbrev xmlns:xlink="http://www.w3.org/1999/xlink" xlink:title="endopod" id="ABBRID0ESIAE" xlink:type="simple">Endp</abbrev>-1 bare. <abbrev xmlns:xlink="http://www.w3.org/1999/xlink" xlink:title="endopod" id="ABBRID0EWIAE" xlink:type="simple">Endp</abbrev>-2 with short seta accompanied by two groups of strong spinules on proximal lateral corner. Two strong spiniform setae at ½ length of <abbrev xmlns:xlink="http://www.w3.org/1999/xlink" xlink:title="endopod" id="ABBRID0E1IAE" xlink:type="simple">Endp</abbrev>-2, and six spiniform apical setae, one very short. All spiniform setae on <abbrev xmlns:xlink="http://www.w3.org/1999/xlink" xlink:title="endopod" id="ABBRID0E5IAE" xlink:type="simple">Endp</abbrev>-2 robust, with spinules along margins.</p><p>Labrum (Fig. <xref ref-type="fig" rid="F2">2D</xref>) large, rhomboidal in ventral view, strongly bulging, without beak on posterior margin.</p><p>Mandible (Figs <xref ref-type="fig" rid="F4">4C, D</xref>, <xref ref-type="fig" rid="F9">9E</xref>) comprising sclerotized coxal gnathobase and mandibular palp. Coxal gnathobase with two spines at ventral base. One spine at dorsal site of tridentate pars incisiva; lacinia unidentate. Mandibular palp comprising basis, one-segmented <abbrev xmlns:xlink="http://www.w3.org/1999/xlink" xlink:title="exopod" id="ABBRID0ESJAE" xlink:type="simple">Exp</abbrev> and one-segmented <abbrev xmlns:xlink="http://www.w3.org/1999/xlink" xlink:title="endopod" id="ABBRID0EWJAE" xlink:type="simple">Endp</abbrev>. Basis large, armed with three setae on distal medial corner. <abbrev xmlns:xlink="http://www.w3.org/1999/xlink" xlink:title="exopod" id="ABBRID0E1JAE" xlink:type="simple">Exp</abbrev> small, armed with lateral and apical seta; lateral seta plumose. <abbrev xmlns:xlink="http://www.w3.org/1999/xlink" xlink:title="endopod" id="ABBRID0E5JAE" xlink:type="simple">Endp</abbrev> armed with four setae laterally. Three setae apically, and one robust, plumose seta subapically.</p><p>Maxillule (Figs <xref ref-type="fig" rid="F5">5A, B</xref>, <xref ref-type="fig" rid="F9">9E, F</xref>) with large praecoxa. Praecoxal arthrite mobile, bearing slender seta at base plus three spines apically and one spine subapically. Anterior apical and subapical spines on praecoxal arthrite with row of curved long spinules, two other spines armed with few setules. Coxa small, one-segmented, bare. Basis and <abbrev xmlns:xlink="http://www.w3.org/1999/xlink" xlink:title="endopod" id="ABBRID0EMKAE" xlink:type="simple">Endp</abbrev> completely fused, with two endites and endopodal lobe. Proximal endite with three subequal setae; distal endite with two setae. Endopodal lobe with two lateral and four apical setae, each seta fused with neighbouring one at its base. <abbrev xmlns:xlink="http://www.w3.org/1999/xlink" xlink:title="exopod" id="ABBRID0EQKAE" xlink:type="simple">Exp</abbrev> free, one-segmented, with two plumose setae.</p><fig id="F5" position="float" orientation="portrait"><object-id xmlns:xlink="http://www.w3.org/1999/xlink" content-type="doi" xlink:type="simple">10.3897/zookeys.1009.54554.figure5</object-id><object-id xmlns:xlink="http://www.w3.org/1999/xlink" content-type="arpha" xlink:type="simple">71D6B086-EBA5-57FC-9107-FD98CD2829F5</object-id><label>Figure 5.</label><caption><p><tp:taxon-name><tp:taxon-name-part taxon-name-part-type="genus" reg="Rangabradya">Rangabradya</tp:taxon-name-part> (<tp:taxon-name-part taxon-name-part-type="subgenus" reg="Siamorangabradya">Siamorangabradya</tp:taxon-name-part>) <tp:taxon-name-part taxon-name-part-type="species" reg="wongkamhaengae">wongkamhaengae</tp:taxon-name-part></tp:taxon-name> subgen. et sp. nov. female <bold>A</bold> maxillule <bold>B</bold> maxillular praecoxal arthrite <bold>C</bold> maxilla <bold>D</bold> maxilliped <bold>E</bold><abbrev xmlns:xlink="http://www.w3.org/1999/xlink" xlink:title="swimming legs 1" id="ABBRID0EULAE" xlink:type="simple">P1</abbrev>. Scale bars: 50 μm.</p></caption><graphic xmlns:xlink="http://www.w3.org/1999/xlink" xlink:href="zookeys-1009-045-g005.jpg" position="float" orientation="portrait" xlink:type="simple" id="oo_493912.jpg"><uri content-type="original_file" xlink:type="simple">https://binary.pensoft.net/fig/493912</uri></graphic></fig><p>Maxilla (Figs <xref ref-type="fig" rid="F5">5C</xref>, <xref ref-type="fig" rid="F9">9F</xref>) non-prehensile, with slight angle between syncoxa and allobasis. Syncoxa with rows of spinules laterally and three endites along medial margin. Proximal endite at ⅓ of syncoxa length, with three setae apically; one robust and pinnate, other two smooth. Middle endite situated at ½ length of syncoxa, with one robust, pinnate seta and one smooth, slender seta apically. Distal endite triangular, mobile, with three elements; one plumose, one smooth, and one curved and pinnate. Medial margin of allobasis with one bare and one pinnate seta, at ½ length of segment. Distal endite small, with long smooth seta apically. <abbrev xmlns:xlink="http://www.w3.org/1999/xlink" xlink:title="endopod" id="ABBRID0EHMAE" xlink:type="simple">Endp</abbrev> short, inconspicuous, with four bare setae, unequal in length and two robust, uni-pinnate setae.</p><p>Maxilliped (Fig. <xref ref-type="fig" rid="F5">5D</xref>) three-segmented, comprising syncoxa, basis, and one-segmented <abbrev xmlns:xlink="http://www.w3.org/1999/xlink" xlink:title="endopod" id="ABBRID0ERMAE" xlink:type="simple">Endp</abbrev>. Syncoxa with one long, robust, uni-pinnate seta at distal medial corner. Basis long, with two rows of long spinules anteriorly and one row of long setules on outer margin. <abbrev xmlns:xlink="http://www.w3.org/1999/xlink" xlink:title="endopod" id="ABBRID0EVMAE" xlink:type="simple">Endp</abbrev> with seta at ⅓ of segment length, with bipinnate seta subapically. Two setae apically fused at base, longer one ca 4× as long as shorter one.</p><p><abbrev xmlns:xlink="http://www.w3.org/1999/xlink" xlink:title="swimming legs 1" id="ABBRID0E2MAE" xlink:type="simple">P1</abbrev>–<abbrev xmlns:xlink="http://www.w3.org/1999/xlink" xlink:title="swimming legs 4" id="ABBRID0E6MAE" xlink:type="simple">P4</abbrev> with three-segmented <abbrev xmlns:xlink="http://www.w3.org/1999/xlink" xlink:title="exopod" id="ABBRID0EDNAE" xlink:type="simple">Exp</abbrev> and <abbrev xmlns:xlink="http://www.w3.org/1999/xlink" xlink:title="endopod" id="ABBRID0EHNAE" xlink:type="simple">Endp</abbrev>. <abbrev xmlns:xlink="http://www.w3.org/1999/xlink" xlink:title="endopod" id="ABBRID0ELNAE" xlink:type="simple">Endp</abbrev> always longer than <abbrev xmlns:xlink="http://www.w3.org/1999/xlink" xlink:title="exopod" id="ABBRID0EPNAE" xlink:type="simple">Exp</abbrev>. Segments with rows of strong spinules on outer margins and without ornamentations on inner margins. Armature formula as follows (legend: inner-outer element; inner-apical-outer; Arabic numerals representing setae; Roman numerals representing spines):</p><table-wrap position="float" orientation="portrait"><label/><table id="TID0EGYAG" rules="all"><tbody><tr><th rowspan="2" colspan="1">Legs</th><th rowspan="2" colspan="1">Basis</th><th rowspan="1" colspan="3">Exopod</th><th rowspan="1" colspan="3">Endopod</th></tr><tr><th rowspan="1" colspan="1">1</th><th rowspan="1" colspan="1">2</th><th rowspan="1" colspan="1">3</th><th rowspan="1" colspan="1">1</th><th rowspan="1" colspan="1">2</th><th rowspan="1" colspan="1">3</th></tr><tr><td rowspan="1" colspan="1">
                    <abbrev xmlns:xlink="http://www.w3.org/1999/xlink" xlink:title="swimming legs 1" id="ABBRID0EBPAE" xlink:type="simple">P1</abbrev>
                  </td><td rowspan="1" colspan="1">I-1</td><td rowspan="1" colspan="1">0-I</td><td rowspan="1" colspan="1">1-I</td><td rowspan="1" colspan="1">1-II-II</td><td rowspan="1" colspan="1">1-0</td><td rowspan="1" colspan="1">1-0</td><td rowspan="1" colspan="1">2-II-I</td></tr><tr><td rowspan="1" colspan="1">
                    <abbrev xmlns:xlink="http://www.w3.org/1999/xlink" xlink:title="swimming legs 2" id="ABBRID0E6PAE" xlink:type="simple">P2</abbrev>
                  </td><td rowspan="1" colspan="1">0-1</td><td rowspan="1" colspan="1">1-I</td><td rowspan="1" colspan="1">1-I</td><td rowspan="1" colspan="1">2-II-II</td><td rowspan="1" colspan="1">1-0</td><td rowspan="1" colspan="1">1-0</td><td rowspan="1" colspan="1">2-II-I</td></tr><tr><td rowspan="1" colspan="1">
                    <abbrev xmlns:xlink="http://www.w3.org/1999/xlink" xlink:title="swimming legs 3" id="ABBRID0E4QAE" xlink:type="simple">P3</abbrev>
                  </td><td rowspan="1" colspan="1">0-1</td><td rowspan="1" colspan="1">1-I</td><td rowspan="1" colspan="1">1-I</td><td rowspan="1" colspan="1">2-II-II</td><td rowspan="1" colspan="1">1-0</td><td rowspan="1" colspan="1">1-0</td><td rowspan="1" colspan="1">2-II-I</td></tr><tr><td rowspan="1" colspan="1">
                    <abbrev xmlns:xlink="http://www.w3.org/1999/xlink" xlink:title="swimming legs 4" id="ABBRID0E2RAE" xlink:type="simple">P4</abbrev>
                  </td><td rowspan="1" colspan="1">0-1</td><td rowspan="1" colspan="1">1-I</td><td rowspan="1" colspan="1">1-I</td><td rowspan="1" colspan="1">2-II-II</td><td rowspan="1" colspan="1">1-0</td><td rowspan="1" colspan="1">1-0</td><td rowspan="1" colspan="1">2-II-I</td></tr></tbody></table></table-wrap><p><abbrev xmlns:xlink="http://www.w3.org/1999/xlink" xlink:title="swimming legs 1" id="ABBRID0EWSAE" xlink:type="simple">P1</abbrev> (Fig. <xref ref-type="fig" rid="F5">5E</xref>). Coxa rectangular, with continuous row of spinules at distal lateral corner on anterior surface. Intercoxal sclerite narrow, elongate, free margin with obtuse lobes, without surface ornamentation. Basis with row of spinules at base of insertion of inner spine. Row of three or four spinules on distal lateral corner, near insertion of outer seta. <abbrev xmlns:xlink="http://www.w3.org/1999/xlink" xlink:title="exopod" id="ABBRID0E5SAE" xlink:type="simple">Exp</abbrev> reaching just midlength of <abbrev xmlns:xlink="http://www.w3.org/1999/xlink" xlink:title="endopod" id="ABBRID0ECTAE" xlink:type="simple">Endp</abbrev>-3. <abbrev xmlns:xlink="http://www.w3.org/1999/xlink" xlink:title="endopod" id="ABBRID0EGTAE" xlink:type="simple">Endp</abbrev>-1 with additional row of spinules on anterior surface.</p><p><abbrev xmlns:xlink="http://www.w3.org/1999/xlink" xlink:title="swimming legs 2" id="ABBRID0EMTAE" xlink:type="simple">P2</abbrev>–<abbrev xmlns:xlink="http://www.w3.org/1999/xlink" xlink:title="swimming legs 4" id="ABBRID0EQTAE" xlink:type="simple">P4</abbrev> (Fig. <xref ref-type="fig" rid="F6">6A–C</xref>) with coxa and intercoxal sclerite similar to those of <abbrev xmlns:xlink="http://www.w3.org/1999/xlink" xlink:title="swimming legs 1" id="ABBRID0EYTAE" xlink:type="simple">P1</abbrev>. Basis with short row of spinules on inner margin and row of strong spinules on distal lateral corner. <abbrev xmlns:xlink="http://www.w3.org/1999/xlink" xlink:title="exopod" id="ABBRID0E3TAE" xlink:type="simple">Exp</abbrev> and <abbrev xmlns:xlink="http://www.w3.org/1999/xlink" xlink:title="endopod" id="ABBRID0EAUAE" xlink:type="simple">Endp</abbrev> as in <abbrev xmlns:xlink="http://www.w3.org/1999/xlink" xlink:title="swimming legs 1" id="ABBRID0EEUAE" xlink:type="simple">P1</abbrev>.</p><fig id="F6" position="float" orientation="portrait"><object-id xmlns:xlink="http://www.w3.org/1999/xlink" content-type="doi" xlink:type="simple">10.3897/zookeys.1009.54554.figure6</object-id><object-id xmlns:xlink="http://www.w3.org/1999/xlink" content-type="arpha" xlink:type="simple">16F37AD7-CAEB-5314-AC36-AE9F2B78CE37</object-id><label>Figure 6.</label><caption><p><tp:taxon-name><tp:taxon-name-part taxon-name-part-type="genus" reg="Rangabradya">Rangabradya</tp:taxon-name-part> (<tp:taxon-name-part taxon-name-part-type="subgenus" reg="Siamorangabradya">Siamorangabradya</tp:taxon-name-part>) <tp:taxon-name-part taxon-name-part-type="species" reg="wongkamhaengae">wongkamhaengae</tp:taxon-name-part></tp:taxon-name> subgen. et sp. nov. female: <bold>A</bold><abbrev xmlns:xlink="http://www.w3.org/1999/xlink" xlink:title="swimming legs 2" id="ABBRID0EAVAE" xlink:type="simple">P2</abbrev><bold>B</bold><abbrev xmlns:xlink="http://www.w3.org/1999/xlink" xlink:title="swimming legs 3" id="ABBRID0EGVAE" xlink:type="simple">P3</abbrev><bold>C</bold><abbrev xmlns:xlink="http://www.w3.org/1999/xlink" xlink:title="swimming legs 4" id="ABBRID0EMVAE" xlink:type="simple">P4</abbrev>. Scale bars: 50 μm.</p></caption><graphic xmlns:xlink="http://www.w3.org/1999/xlink" xlink:href="zookeys-1009-045-g006.jpg" position="float" orientation="portrait" xlink:type="simple" id="oo_493913.jpg"><uri content-type="original_file" xlink:type="simple">https://binary.pensoft.net/fig/493913</uri></graphic></fig><p><abbrev xmlns:xlink="http://www.w3.org/1999/xlink" xlink:title="swimming legs 5" id="ABBRID0EXVAE" xlink:type="simple">P5</abbrev> (Figs <xref ref-type="fig" rid="F7">7A</xref>, <xref ref-type="fig" rid="F9">9G</xref>). Baseoendopodal lobe well developed, slightly shorter than <abbrev xmlns:xlink="http://www.w3.org/1999/xlink" xlink:title="exopod" id="ABBRID0EDWAE" xlink:type="simple">Exp</abbrev>. Left and right leg distinctly separated. Endopodal lobe with two pinnate, spiniform spines; outer one short, inner one ca 6× as long as outer one. Smooth, slender seta on outer margin of basis, with cuticular pore near insertion of seta. Anterior surface of baseoendopod with arched row of spinules. <abbrev xmlns:xlink="http://www.w3.org/1999/xlink" xlink:title="exopod" id="ABBRID0EHWAE" xlink:type="simple">Exp</abbrev> partly fused with baseoendopod, without surface seta and with three robust pinnate spines; outermost one longest, as long as inner spine on endopodal lobe. Inner two spines as long as <abbrev xmlns:xlink="http://www.w3.org/1999/xlink" xlink:title="exopod" id="ABBRID0ELWAE" xlink:type="simple">Exp</abbrev>, subequal in length.</p><fig id="F7" position="float" orientation="portrait"><object-id xmlns:xlink="http://www.w3.org/1999/xlink" content-type="doi" xlink:type="simple">10.3897/zookeys.1009.54554.figure7</object-id><object-id xmlns:xlink="http://www.w3.org/1999/xlink" content-type="arpha" xlink:type="simple">0DA7C0E0-0546-5326-9AB1-81F4C6336451</object-id><label>Figure 7.</label><caption><p><tp:taxon-name><tp:taxon-name-part taxon-name-part-type="genus" reg="Rangabradya">Rangabradya</tp:taxon-name-part> (<tp:taxon-name-part taxon-name-part-type="subgenus" reg="Siamorangabradya">Siamorangabradya</tp:taxon-name-part>) <tp:taxon-name-part taxon-name-part-type="species" reg="wongkamhaengae">wongkamhaengae</tp:taxon-name-part></tp:taxon-name> subgen. et sp. nov. female <bold>A</bold><abbrev xmlns:xlink="http://www.w3.org/1999/xlink" xlink:title="swimming legs 5" id="ABBRID0EHXAE" xlink:type="simple">P5</abbrev>; male: <bold>B</bold> habitus. Scale bars: 50 μm (<bold>A</bold>); 100 μm (<bold>B</bold>).</p></caption><graphic xmlns:xlink="http://www.w3.org/1999/xlink" xlink:href="zookeys-1009-045-g007.jpg" position="float" orientation="portrait" xlink:type="simple" id="oo_493914.jpg"><uri content-type="original_file" xlink:type="simple">https://binary.pensoft.net/fig/493914</uri></graphic></fig><p><abbrev xmlns:xlink="http://www.w3.org/1999/xlink" xlink:title="swimming legs 6" id="ABBRID0EYXAE" xlink:type="simple">P6</abbrev> (Fig. <xref ref-type="fig" rid="F3">3B</xref>) reduced to minute prominence, forming simple plate near anterior margin of genital double-somite. With one short seta on peduncle on each side of plate.</p></tp:treatment-sec><tp:treatment-sec sec-type="description" id="SECID0EAYAE"><title>Description of male.</title><p>Body slightly smaller than in female, fusiform. Total body length, excluding caudal setae, 427–431 µm (mean = 429; <italic>N</italic> = 3). Preserved specimens colourless. Prosome ca 1.5× as long as urosome (Fig. <xref ref-type="fig" rid="F7">7B</xref>). Cephalothorax longer than wide, ca 0.5× as long as length of prosome. Rostrum and surface ornamentation of prosome as in female.</p><p>Urosome (Figs <xref ref-type="fig" rid="F7">7B</xref>, <xref ref-type="fig" rid="F8">8A</xref>) five-segmented, comprising fifth pedigerous somite, genital somite and four free abdominal somites. All somites with finely spinulated hyaline frill on posterior margin, except anal somite. Fifth pedigerous somite as in female. Genital somite with continuous row of minute spinules dorsally and row of strong spinules ventrally. Cuticular pore near anterior margin mid-dorsally and pair of sensilla near posterior margin. Genital field with copulatory pore mid-ventrally. First to third abdominal somites each with row of minute spinules dorsally, continuing into row of strong spinules ventrally. Sixth thoracic somite with finely spinulated hyaline frill on posterior margin. Ornamentation of first abdominal to anal somites as in female.</p><fig id="F8" position="float" orientation="portrait"><object-id xmlns:xlink="http://www.w3.org/1999/xlink" content-type="doi" xlink:type="simple">10.3897/zookeys.1009.54554.figure8</object-id><object-id xmlns:xlink="http://www.w3.org/1999/xlink" content-type="arpha" xlink:type="simple">3D266F4D-4391-5A3C-B941-F01A72247F4F</object-id><label>Figure 8.</label><caption><p><tp:taxon-name><tp:taxon-name-part taxon-name-part-type="genus" reg="Rangabradya">Rangabradya</tp:taxon-name-part> (<tp:taxon-name-part taxon-name-part-type="subgenus" reg="Siamorangabradya">Siamorangabradya</tp:taxon-name-part>) <tp:taxon-name-part taxon-name-part-type="species" reg="wongkamhaengae">wongkamhaengae</tp:taxon-name-part></tp:taxon-name> subgen. et sp. nov. male: <bold>A</bold> urosome, ventral view <bold>B</bold> antennule <bold>C</bold> endopod of <abbrev xmlns:xlink="http://www.w3.org/1999/xlink" xlink:title="swimming legs 2" id="ABBRID0ESZAE" xlink:type="simple">P2</abbrev>. Scale bars: 50 μm.</p></caption><graphic xmlns:xlink="http://www.w3.org/1999/xlink" xlink:href="zookeys-1009-045-g008.jpg" position="float" orientation="portrait" xlink:type="simple" id="oo_493915.jpg"><uri content-type="original_file" xlink:type="simple">https://binary.pensoft.net/fig/493915</uri></graphic></fig><p>Antennule (Fig. <xref ref-type="fig" rid="F8">8B</xref>) geniculate, six-segmented, with geniculated articulation between fourth and fifth segment. Third segment with apical aesthetasc on peduncle. Armature formula 1-[1], 2-[8], 3-[7 + (1 + <abbrev xmlns:xlink="http://www.w3.org/1999/xlink" xlink:title="aesthetasc" id="ABBRID0EB1AE" xlink:type="simple">ae</abbrev>)], 4-[2], 5-[0], 6-[7 + (1 + <abbrev xmlns:xlink="http://www.w3.org/1999/xlink" xlink:title="aesthetasc" id="ABBRID0EF1AE" xlink:type="simple">ae</abbrev>)]. Aesthetasc on third segment robust, reaching well beyond tip of antennule.</p><p>Rostrum, antenna, mouthparts and <abbrev xmlns:xlink="http://www.w3.org/1999/xlink" xlink:title="swimming legs 1" id="ABBRID0EL1AE" xlink:type="simple">P1</abbrev>–<abbrev xmlns:xlink="http://www.w3.org/1999/xlink" xlink:title="swimming legs 4" id="ABBRID0EP1AE" xlink:type="simple">P4</abbrev> (not figured) as in female.</p><p><abbrev xmlns:xlink="http://www.w3.org/1999/xlink" xlink:title="swimming legs 5" id="ABBRID0EV1AE" xlink:type="simple">P5</abbrev> (Fig. <xref ref-type="fig" rid="F8">8A</xref>). with simple plate fused to somite bearing it. Left and right leg separated by cleft. <abbrev xmlns:xlink="http://www.w3.org/1999/xlink" xlink:title="exopod" id="ABBRID0E41AE" xlink:type="simple">Exp</abbrev> completely fused to baseoendopod. Smooth soft seta on outer margin of basis. Endopodal lobe with two pinnate spiniform setae apically. Inner one slightly longer than outer one. Exopodal lobe with three pinnate spiniform setae. Outermost one longest, ca 2× as long as median one, and ca 3× as long as innermost one.</p><p><abbrev xmlns:xlink="http://www.w3.org/1999/xlink" xlink:title="swimming legs 6" id="ABBRID0ED2AE" xlink:type="simple">P6</abbrev> (Fig. <xref ref-type="fig" rid="F8">8A</xref>) reduced to simple, rectangular plate, without armature and ornamentation. Posterior margin serrated. Left leg distinct, but right leg fused to somite bearing it.</p></tp:treatment-sec><tp:treatment-sec sec-type="variability" id="SECID0EL2AE"><title>Variability.</title><p>No variability was observed in the female. In one male, on the right <abbrev xmlns:xlink="http://www.w3.org/1999/xlink" xlink:title="swimming legs 3" id="ABBRID0ER2AE" xlink:type="simple">P3</abbrev><abbrev xmlns:xlink="http://www.w3.org/1999/xlink" xlink:title="endopod" id="ABBRID0EV2AE" xlink:type="simple">Endp</abbrev> were two segments only. The terminal segment short, armed with one lateral spine and two apical setae, unequal in length (Fig. <xref ref-type="fig" rid="F8">8C</xref>). In all specimens of the male, left and right <abbrev xmlns:xlink="http://www.w3.org/1999/xlink" xlink:title="swimming legs 6" id="ABBRID0E42AE" xlink:type="simple">P6</abbrev> are asymmetrical. The left <abbrev xmlns:xlink="http://www.w3.org/1999/xlink" xlink:title="swimming legs 6" id="ABBRID0EB3AE" xlink:type="simple">P6</abbrev> is articulated, but the right <abbrev xmlns:xlink="http://www.w3.org/1999/xlink" xlink:title="swimming legs 6" id="ABBRID0EF3AE" xlink:type="simple">P6</abbrev> is completely fused to genital somite.</p></tp:treatment-sec><tp:treatment-sec sec-type="etymology" id="SECID0EJ3AE"><title>Etymology.</title><p>The species name is a feminine noun in the genitive singular case, named after Dr Koraon Wongkamhaeng (Kasetsart University) in honour of her contribution to the research into the diversity of cave-dwelling copepods in Satun and Songkhla provinces.</p></tp:treatment-sec><tp:treatment-sec sec-type="distribution" id="SECID0EO3AE"><title>Distribution.</title><p>The species is known only from the type locality.</p></tp:treatment-sec><tp:treatment-sec sec-type="ecology" id="SECID0ET3AE"><title>Ecology.</title><p>As previously mentioned in the descriptions of <italic><tp:taxon-name><tp:taxon-name-part taxon-name-part-type="genus" reg="Boholina">Boholina</tp:taxon-name-part> <tp:taxon-name-part taxon-name-part-type="species" reg="laorsriae">laorsriae</tp:taxon-name-part></tp:taxon-name></italic> (<xref ref-type="bibr" rid="B2">Boonyanusith et al. 2020</xref>), the new species was collected from a temporary pool, where there is a small opening on the cave wall (Fig. <xref ref-type="fig" rid="F1">1C</xref>). The water temperature was 24.6 °C, pH 8.93, electrical conductivity 450 µS cm<sup>-1</sup>, dissolved oxygen 5.7 mg L<sup>-1</sup>, and salinity 0.2 ppt. The new species was accompanied by other species, including <italic><tp:taxon-name><tp:taxon-name-part taxon-name-part-type="genus" reg="Thermocyclops">Thermocyclops</tp:taxon-name-part> <tp:taxon-name-part taxon-name-part-type="species" reg="crassus">crassus</tp:taxon-name-part></tp:taxon-name></italic> (Fischer, 1953), <italic><tp:taxon-name><tp:taxon-name-part taxon-name-part-type="genus" reg="Boholina">Boholina</tp:taxon-name-part> <tp:taxon-name-part taxon-name-part-type="species" reg="laorsriae">laorsriae</tp:taxon-name-part></tp:taxon-name></italic>, <italic><tp:taxon-name><tp:taxon-name-part taxon-name-part-type="genus" reg="Metacyclops">Metacyclops</tp:taxon-name-part></tp:taxon-name></italic> sp., <italic><tp:taxon-name><tp:taxon-name-part taxon-name-part-type="genus" reg="Mesocyclops">Mesocyclops</tp:taxon-name-part></tp:taxon-name></italic> sp., and <italic><tp:taxon-name><tp:taxon-name-part taxon-name-part-type="genus" reg="Schizopera">Schizopera</tp:taxon-name-part></tp:taxon-name></italic> sp.</p><fig id="F9" position="float" orientation="portrait"><object-id xmlns:xlink="http://www.w3.org/1999/xlink" content-type="doi" xlink:type="simple">10.3897/zookeys.1009.54554.figure9</object-id><object-id xmlns:xlink="http://www.w3.org/1999/xlink" content-type="arpha" xlink:type="simple">D11DDDB8-F86D-5E56-A2A9-1F8B4C821CB7</object-id><label>Figure 9.</label><caption><p><tp:taxon-name><tp:taxon-name-part taxon-name-part-type="genus" reg="Rangabradya">Rangabradya</tp:taxon-name-part> (<tp:taxon-name-part taxon-name-part-type="subgenus" reg="Siamorangabradya">Siamorangabradya</tp:taxon-name-part>) <tp:taxon-name-part taxon-name-part-type="species" reg="wongkamhaengae">wongkamhaengae</tp:taxon-name-part></tp:taxon-name> subgen. et sp. nov. Scanning electron microscope photographs <bold>A</bold> female habitus, ventral view <bold>B</bold> cephalothorax, ventrolateral view <bold>C</bold> antennule <bold>D</bold> distal segment of antenna <bold>E</bold> maxillule <bold>F</bold> maxilla <bold>G</bold><abbrev xmlns:xlink="http://www.w3.org/1999/xlink" xlink:title="swimming legs 5" id="ABBRID0EAAAG" xlink:type="simple">P5</abbrev>. The arrows and the triangular in figure B indicate the sensilla and integumental pore, respectively. The asterisk in figure <bold>E</bold> indicates coxa of the maxillule.</p></caption><graphic xmlns:xlink="http://www.w3.org/1999/xlink" xlink:href="zookeys-1009-045-g009.jpg" position="float" orientation="portrait" xlink:type="simple" id="oo_493916.jpg"><uri content-type="original_file" xlink:type="simple">https://binary.pensoft.net/fig/493916</uri></graphic></fig><fig id="F10" position="float" orientation="portrait"><object-id xmlns:xlink="http://www.w3.org/1999/xlink" content-type="doi" xlink:type="simple">10.3897/zookeys.1009.54554.figure10</object-id><object-id xmlns:xlink="http://www.w3.org/1999/xlink" content-type="arpha" xlink:type="simple">BB844015-34EB-55BC-9CF3-7E3856D1CED2</object-id><label>Figure 10.</label><caption><p><tp:taxon-name><tp:taxon-name-part taxon-name-part-type="genus" reg="Rangabradya">Rangabradya</tp:taxon-name-part> (<tp:taxon-name-part taxon-name-part-type="subgenus" reg="Siamorangabradya">Siamorangabradya</tp:taxon-name-part>) <tp:taxon-name-part taxon-name-part-type="species" reg="wongkamhaengae">wongkamhaengae</tp:taxon-name-part></tp:taxon-name> subgen. et sp. nov. Scanning electron microscope photographs, male <bold>A</bold> right antennule <bold>B</bold> left antennule <bold>C</bold><abbrev xmlns:xlink="http://www.w3.org/1999/xlink" xlink:title="swimming legs 5" id="ABBRID0EHBAG" xlink:type="simple">P5</abbrev> and <abbrev xmlns:xlink="http://www.w3.org/1999/xlink" xlink:title="swimming legs 6" id="ABBRID0ELBAG" xlink:type="simple">P6</abbrev> of copepodid 5 <bold>D</bold> caudal ramus of copepodid 5.</p></caption><graphic xmlns:xlink="http://www.w3.org/1999/xlink" xlink:href="zookeys-1009-045-g010.jpg" position="float" orientation="portrait" xlink:type="simple" id="oo_493917.jpg"><uri content-type="original_file" xlink:type="simple">https://binary.pensoft.net/fig/493917</uri></graphic></fig></tp:treatment-sec><ref-list><ref id="B2"><mixed-citation xmlns:xlink="http://www.w3.org/1999/xlink" xlink:type="simple"><person-group><name name-style="western"><surname>Boonyanusith</surname><given-names>C</given-names></name><name name-style="western"><surname>Wongkamhaeng</surname><given-names>K</given-names></name><name name-style="western"><surname>Athibai</surname><given-names>S</given-names></name></person-group> (<year>2020</year>) <article-title>A new species of <italic><tp:taxon-name><tp:taxon-name-part taxon-name-part-type="genus">Boholina</tp:taxon-name-part></tp:taxon-name></italic> (<tp:taxon-name><tp:taxon-name-part taxon-name-part-type="subphylum">Crustacea</tp:taxon-name-part></tp:taxon-name>, <tp:taxon-name><tp:taxon-name-part taxon-name-part-type="subclass">Copepoda</tp:taxon-name-part></tp:taxon-name>, <tp:taxon-name><tp:taxon-name-part taxon-name-part-type="order">Calanoida</tp:taxon-name-part></tp:taxon-name>) and a first record for stygobiotic calanoid fauna from a cave in Thailand.</article-title><source>ZooKeys</source><volume>904</volume>: <fpage>1</fpage>–<lpage>22</lpage>. <ext-link xlink:type="simple" ext-link-type="doi" xlink:href="10.3897/zookeys.904.37609">https://doi.org/10.3897/zookeys.904.37609</ext-link></mixed-citation></ref></ref-list></tp:taxon-treatment>
